# Supplementary material for: Diagnostic and Prognostic Implications of FGFR3, TP53 Mutation and Urinary Biomarkers in Urothelial Carcinoma in Pakistani Cohort
Source: J Clin Med. 2025 Dec 1;14(23):8526. doi: 10.3390/jcm14238526 (PMC12692803; doi:10.3390/jcm14238526)
Supplement: Supplementary file 1 [file jcm-14-08526-s001.zip]

Archive with 1 entries (1 files):
- jcm-3957761-supplementary.pdf
